# Supplementary material for: Structure Characterization and Treatment Effect of Zingiber officinale Polysaccharide on Dextran Sulfate Sodium-Induced Ulcerative Colitis
Source: Foods. 2025 Feb 23;14(5):753. doi: 10.3390/foods14050753 (PMC11899033; doi:10.3390/foods14050753)
Supplement: Supplementary file 1 [file foods-14-00753-s001.zip]

Archive with 1 entries (1 files):
- foods-3443695-supplementary.pdf
